# Supplementary material for: The MYST Family Histone Acetyltransferase SasC Governs Diverse Biological Processes in Aspergillus fumigatus
Source: Cells. 2023 Nov 16;12(22):2642. doi: 10.3390/cells12222642 (PMC10670148; doi:10.3390/cells12222642)
Supplement: Supplementary file 1 [file cells-12-02642-s001.zip]

Archive with 5 entries (5 files):
- Figure S1.pptx
- FIgure S2.pptx
- FIgure S3.pptx
- Table S1.pdf
- Table S2.pdf
